# Supplementary material for: Comparative chloroplast genome analysis of four Trigonella species: structural rearrangements, gene loss, and phylogenetic relationships
Source: Front Plant Sci. 2026 Jun 11;17:1821377. doi: 10.3389/fpls.2026.1821377 (PMC13294209; doi:10.3389/fpls.2026.1821377)
Supplement: Supplementary file 2 [file Table2.xlsx]

## Sheet: Table S1
Table S1. Summary statistics of SSRs identified in the chloroplast genomes of four Trigonella species.
Species	Genome size (bp)	Total SSRs	Mono- nucleotide	Di- nucleotide	Tri- nucleotide	Tetra- nucleotide	Penta- nucleotide	Hexa- nucleotide	SSR density (per kb)	Most frequent motif
T. caerulea	125437	110	73	34	3	0	0	0	0.8769	A
T. corniculata	125075	109	63	42	3	0	1	0	0.8715	A
T. foenum-graecum	125251	108	69	30	7	1	0	1	0.8623	A
T. gladiata	124823	106	67	35	4	0	0	0	0.8492	A

## Sheet: Table S2
Table S2. Complete list of SSRs identified in the Trigonella caerulea chloroplast genome Trigonella caerulea chloroplast genome.
SSR ID	Repeat Unit	Repeat Type	Repeat Count	Start (bp)	End (bp)	SSR Length (bp)	Canonical Motif
Tc_SSR001	TA	Di	6	1592	1603	12	AT
Tc_SSR002	T	Mono	10	1752	1761	10	A
Tc_SSR003	A	Mono	11	3899	3909	11	A
Tc_SSR004	T	Mono	11	4523	4533	11	A
Tc_SSR005	A	Mono	10	6130	6139	10	A
Tc_SSR006	C	Mono	10	6420	6429	10	C
Tc_SSR007	T	Mono	11	7128	7138	11	A
Tc_SSR008	A	Mono	10	8588	8597	10	A
Tc_SSR009	A	Mono	11	9375	9385	11	A
Tc_SSR010	A	Mono	11	9889	9899	11	A
Tc_SSR011	T	Mono	10	9943	9952	10	A
Tc_SSR012	T	Mono	10	10227	10236	10	A
Tc_SSR013	T	Mono	13	11492	11504	13	A
Tc_SSR014	TT	Di	6	11492	11503	12	AA
Tc_SSR015	A	Mono	14	14207	14220	14	A
Tc_SSR016	AA	Di	7	14207	14220	14	AA
Tc_SSR017	T	Mono	11	19668	19678	11	A
Tc_SSR018	T	Mono	12	19834	19845	12	A
Tc_SSR019	TT	Di	6	19834	19845	12	AA
Tc_SSR020	TA	Di	7	20092	20105	14	AT
Tc_SSR021	TA	Di	7	20126	20139	14	AT
Tc_SSR022	T	Mono	10	20558	20567	10	A
Tc_SSR023	T	Mono	11	21513	21523	11	A
Tc_SSR024	T	Mono	11	22037	22047	11	A
Tc_SSR025	T	Mono	11	22796	22806	11	A
Tc_SSR026	T	Mono	12	22816	22827	12	A
Tc_SSR027	TT	Di	6	22816	22827	12	AA
Tc_SSR028	T	Mono	10	23740	23749	10	A
Tc_SSR029	A	Mono	10	23860	23869	10	A
Tc_SSR030	T	Mono	10	46054	46063	10	A
Tc_SSR031	T	Mono	11	46070	46080	11	A
Tc_SSR032	T	Mono	12	49035	49046	12	A
Tc_SSR033	TT	Di	6	49035	49046	12	AA
Tc_SSR034	A	Mono	12	57901	57912	12	A
Tc_SSR035	AA	Di	6	57901	57912	12	AA
Tc_SSR036	T	Mono	13	58688	58700	13	A
Tc_SSR037	TT	Di	6	58688	58699	12	AA
Tc_SSR038	A	Mono	14	64149	64162	14	A
Tc_SSR039	AA	Di	7	64149	64162	14	AA
Tc_SSR040	T	Mono	16	64230	64245	16	A
Tc_SSR041	TT	Di	8	64230	64245	16	AA
Tc_SSR042	TTT	Tri	5	64230	64244	15	AAA
Tc_SSR043	T	Mono	15	64287	64301	15	A
Tc_SSR044	TT	Di	7	64287	64300	14	AA
Tc_SSR045	TTT	Tri	5	64287	64301	15	AAA
Tc_SSR046	T	Mono	11	64344	64354	11	A
Tc_SSR047	T	Mono	11	64685	64695	11	A
Tc_SSR048	TA	Di	6	64780	64791	12	AT
Tc_SSR049	AT	Di	6	64795	64806	12	AT
Tc_SSR050	T	Mono	10	65076	65085	10	A
Tc_SSR051	T	Mono	11	65887	65897	11	A
Tc_SSR052	TA	Di	7	65967	65980	14	AT
Tc_SSR053	A	Mono	10	67162	67171	10	A
Tc_SSR054	T	Mono	13	69195	69207	13	A
Tc_SSR055	TT	Di	6	69195	69206	12	AA
Tc_SSR056	A	Mono	10	69524	69533	10	A
Tc_SSR057	TA	Di	6	71620	71631	12	AT
Tc_SSR058	A	Mono	16	73355	73370	16	A
Tc_SSR059	AA	Di	8	73355	73370	16	AA
Tc_SSR060	AAA	Tri	5	73355	73369	15	AAA
Tc_SSR061	A	Mono	10	74486	74495	10	A
Tc_SSR062	A	Mono	11	76969	76979	11	A
Tc_SSR063	A	Mono	11	77731	77741	11	A
Tc_SSR064	T	Mono	13	78305	78317	13	A
Tc_SSR065	TT	Di	6	78305	78316	12	AA
Tc_SSR066	T	Mono	12	78400	78411	12	A
Tc_SSR067	TT	Di	6	78400	78411	12	AA
Tc_SSR068	T	Mono	10	78774	78783	10	A
Tc_SSR069	A	Mono	12	82042	82053	12	A
Tc_SSR070	AA	Di	6	82042	82053	12	AA
Tc_SSR071	A	Mono	10	83771	83780	10	A
Tc_SSR072	T	Mono	10	84886	84895	10	A
Tc_SSR073	A	Mono	12	85061	85072	12	A
Tc_SSR074	AA	Di	6	85061	85072	12	AA
Tc_SSR075	A	Mono	11	85090	85100	11	A
Tc_SSR076	T	Mono	10	86664	86673	10	A
Tc_SSR077	T	Mono	11	86913	86923	11	A
Tc_SSR078	A	Mono	12	86926	86937	12	A
Tc_SSR079	AA	Di	6	86926	86937	12	AA
Tc_SSR080	A	Mono	11	86941	86951	11	A
Tc_SSR081	T	Mono	11	87241	87251	11	A
Tc_SSR082	T	Mono	13	89038	89050	13	A
Tc_SSR083	TT	Di	6	89038	89049	12	AA
Tc_SSR084	T	Mono	13	89145	89157	13	A
Tc_SSR085	TT	Di	6	89145	89156	12	AA
Tc_SSR086	A	Mono	10	93596	93605	10	A
Tc_SSR087	T	Mono	14	98129	98142	14	A
Tc_SSR088	TT	Di	7	98129	98142	14	AA
Tc_SSR089	T	Mono	10	99175	99184	10	A
Tc_SSR090	A	Mono	10	99757	99766	10	A
Tc_SSR091	T	Mono	10	100274	100283	10	A
Tc_SSR092	T	Mono	10	100473	100482	10	A
Tc_SSR093	A	Mono	11	100858	100868	11	A
Tc_SSR094	TA	Di	8	101214	101229	16	AT
Tc_SSR095	TA	Di	7	102422	102435	14	AT
Tc_SSR096	T	Mono	10	102592	102601	10	A
Tc_SSR097	A	Mono	12	103241	103252	12	A
Tc_SSR098	AA	Di	6	103241	103252	12	AA
Tc_SSR099	A	Mono	11	113536	113546	11	A
Tc_SSR100	AT	Di	8	113717	113732	16	AT
Tc_SSR101	T	Mono	13	115383	115395	13	A
Tc_SSR102	TT	Di	6	115383	115394	12	AA
Tc_SSR103	T	Mono	10	115621	115630	10	A
Tc_SSR104	A	Mono	11	115688	115698	11	A
Tc_SSR105	T	Mono	13	119288	119300	13	A
Tc_SSR106	TT	Di	6	119288	119299	12	AA
Tc_SSR107	T	Mono	11	122724	122734	11	A
Tc_SSR108	T	Mono	10	124667	124676	10	A
Tc_SSR109	A	Mono	13	125210	125222	13	A
Tc_SSR110	AA	Di	6	125210	125221	12	AA

## Sheet: Table S3
Table S3. Complete list of SSRs identified in the Trigonella corniculata cv. Pusa Kasuri Mathi chloroplast genome.Trigonella corniculata chloroplast genome.
SSR ID	Repeat Unit	Repeat Type	Repeat Count	Start (bp)	End (bp)	SSR Length (bp)	Canonical Motif
Tco_SSR001	T	Mono	18	1825	1842	18	A
Tco_SSR002	TT	Di	9	1825	1842	18	AA
Tco_SSR003	TTT	Tri	6	1825	1842	18	AAA
Tco_SSR004	A	Mono	11	3865	3875	11	A
Tco_SSR005	T	Mono	11	4484	4494	11	A
Tco_SSR006	A	Mono	10	6090	6099	10	A
Tco_SSR007	T	Mono	11	7088	7098	11	A
Tco_SSR008	A	Mono	11	9318	9328	11	A
Tco_SSR009	T	Mono	12	11461	11472	12	A
Tco_SSR010	TT	Di	6	11461	11472	12	AA
Tco_SSR011	A	Mono	13	14187	14199	13	A
Tco_SSR012	AA	Di	6	14187	14198	12	AA
Tco_SSR013	T	Mono	16	15138	15153	16	A
Tco_SSR014	TT	Di	8	15138	15153	16	AA
Tco_SSR015	TTT	Tri	5	15138	15152	15	AAA
Tco_SSR016	T	Mono	11	19735	19745	11	A
Tco_SSR017	T	Mono	12	19910	19921	12	A
Tco_SSR018	TT	Di	6	19910	19921	12	AA
Tco_SSR019	T	Mono	13	20131	20143	13	A
Tco_SSR020	TT	Di	6	20131	20142	12	AA
Tco_SSR021	TA	Di	6	20169	20180	12	AT
Tco_SSR022	TA	Di	9	20182	20199	18	AT
Tco_SSR023	TA	Di	7	20216	20229	14	AT
Tco_SSR024	T	Mono	10	21594	21603	10	A
Tco_SSR025	T	Mono	11	22118	22128	11	A
Tco_SSR026	T	Mono	11	22880	22890	11	A
Tco_SSR027	T	Mono	11	22902	22912	11	A
Tco_SSR028	T	Mono	10	23830	23839	10	A
Tco_SSR029	A	Mono	10	23950	23959	10	A
Tco_SSR030	T	Mono	10	30762	30771	10	A
Tco_SSR031	A	Mono	10	34129	34138	10	A
Tco_SSR032	TA	Di	6	34573	34584	12	AT
Tco_SSR033	ATATA	Penta	4	39425	39444	20	AATAT
Tco_SSR034	T	Mono	10	49022	49031	10	A
Tco_SSR035	AT	Di	6	52098	52109	12	AT
Tco_SSR036	AT	Di	6	52118	52129	12	AT
Tco_SSR037	T	Mono	10	57803	57812	10	A
Tco_SSR038	A	Mono	10	57940	57949	10	A
Tco_SSR039	T	Mono	13	58716	58728	13	A
Tco_SSR040	TT	Di	6	58716	58727	12	AA
Tco_SSR041	A	Mono	11	61684	61694	11	A
Tco_SSR042	A	Mono	11	62507	62517	11	A
Tco_SSR043	T	Mono	15	64243	64257	15	A
Tco_SSR044	TT	Di	7	64243	64256	14	AA
Tco_SSR045	TTT	Tri	5	64243	64257	15	AAA
Tco_SSR046	T	Mono	11	64300	64310	11	A
Tco_SSR047	A	Mono	10	64608	64617	10	A
Tco_SSR048	TA	Di	8	64735	64750	16	AT
Tco_SSR049	AT	Di	6	64754	64765	12	AT
Tco_SSR050	T	Mono	11	65441	65451	11	A
Tco_SSR051	A	Mono	12	65475	65486	12	A
Tco_SSR052	AA	Di	6	65475	65486	12	AA
Tco_SSR053	T	Mono	12	65711	65722	12	A
Tco_SSR054	TT	Di	6	65711	65722	12	AA
Tco_SSR055	TA	Di	6	65962	65973	12	AT
Tco_SSR056	TA	Di	6	66018	66029	12	AT
Tco_SSR057	A	Mono	10	66220	66229	10	A
Tco_SSR058	TA	Di	6	68529	68540	12	AT
Tco_SSR059	T	Mono	10	69265	69274	10	A
Tco_SSR060	A	Mono	14	69591	69604	14	A
Tco_SSR061	AA	Di	7	69591	69604	14	AA
Tco_SSR062	TA	Di	6	70913	70924	12	AT
Tco_SSR063	T	Mono	12	71938	71949	12	A
Tco_SSR064	TT	Di	6	71938	71949	12	AA
Tco_SSR065	A	Mono	14	73471	73484	14	A
Tco_SSR066	AA	Di	7	73471	73484	14	AA
Tco_SSR067	A	Mono	13	76205	76217	13	A
Tco_SSR068	AA	Di	6	76205	76216	12	AA
Tco_SSR069	T	Mono	11	77507	77517	11	A
Tco_SSR070	TA	Di	8	78046	78061	16	AT
Tco_SSR071	A	Mono	12	83128	83139	12	A
Tco_SSR072	AA	Di	6	83128	83139	12	AA
Tco_SSR073	T	Mono	13	84272	84284	13	A
Tco_SSR074	TT	Di	6	84272	84283	12	AA
Tco_SSR075	T	Mono	12	84581	84592	12	A
Tco_SSR076	TT	Di	6	84581	84592	12	AA
Tco_SSR077	T	Mono	10	86227	86236	10	A
Tco_SSR078	A	Mono	11	86499	86509	11	A
Tco_SSR079	T	Mono	11	86801	86811	11	A
Tco_SSR080	T	Mono	13	88598	88610	13	A
Tco_SSR081	TT	Di	6	88598	88609	12	AA
Tco_SSR082	T	Mono	13	88705	88717	13	A
Tco_SSR083	TT	Di	6	88705	88716	12	AA
Tco_SSR084	A	Mono	12	93161	93172	12	A
Tco_SSR085	AA	Di	6	93161	93172	12	AA
Tco_SSR086	T	Mono	11	97865	97875	11	A
Tco_SSR087	T	Mono	11	98745	98755	11	A
Tco_SSR088	T	Mono	11	100013	100023	11	A
Tco_SSR089	A	Mono	12	100569	100580	12	A
Tco_SSR090	AA	Di	6	100569	100580	12	AA
Tco_SSR091	T	Mono	13	101051	101063	13	A
Tco_SSR092	TT	Di	6	101051	101062	12	AA
Tco_SSR093	TA	Di	6	101980	101991	12	AT
Tco_SSR094	TA	Di	7	102372	102385	14	AT
Tco_SSR095	T	Mono	10	102390	102399	10	A
Tco_SSR096	T	Mono	11	103062	103072	11	A
Tco_SSR097	T	Mono	13	105988	106000	13	A
Tco_SSR098	TT	Di	6	105988	105999	12	AA
Tco_SSR099	AT	Di	7	107092	107105	14	AT
Tco_SSR100	T	Mono	12	114861	114872	12	A
Tco_SSR101	TT	Di	6	114861	114872	12	AA
Tco_SSR102	A	Mono	10	115164	115173	10	A
Tco_SSR103	T	Mono	13	118605	118617	13	A
Tco_SSR104	TT	Di	6	118605	118616	12	AA
Tco_SSR105	T	Mono	10	122400	122409	10	A
Tco_SSR106	T	Mono	13	124342	124354	13	A
Tco_SSR107	TT	Di	6	124342	124353	12	AA
Tco_SSR108	A	Mono	10	124356	124365	10	A
Tco_SSR109	A	Mono	11	124860	124870	11	A
Colour key:	Mono	Di	Tri	Tetra	Penta	Hexa

## Sheet: Table S4
Table S4. Complete list of SSRs identified in the Trigonella foenum-graecum cv. AFG-3 chloroplast genome. Trigonella foenum-graecum chloroplast genome.
SSR ID	Repeat Unit	Repeat Type	Repeat Count	Start (bp)	End (bp)	SSR Length (bp)	Canonical Motif
Tfg_SSR001	T	Mono	10	1586	1595	10	A
Tfg_SSR002	T	Mono	10	1809	1818	10	A
Tfg_SSR003	T	Mono	11	1845	1855	11	A
Tfg_SSR004	A	Mono	11	3878	3888	11	A
Tfg_SSR005	T	Mono	10	4512	4521	10	A
Tfg_SSR006	A	Mono	10	6135	6144	10	A
Tfg_SSR007	C	Mono	10	6426	6435	10	C
Tfg_SSR008	T	Mono	11	7134	7144	11	A
Tfg_SSR009	A	Mono	10	9223	9232	10	A
Tfg_SSR010	A	Mono	11	9372	9382	11	A
Tfg_SSR011	A	Mono	10	13838	13847	10	A
Tfg_SSR012	T	Mono	11	19387	19397	11	A
Tfg_SSR013	C	Mono	10	19449	19458	10	C
Tfg_SSR014	TA	Di	10	19804	19823	20	AT
Tfg_SSR015	TATA	Tetra	5	19804	19823	20	ATAT
Tfg_SSR016	TA	Di	6	19844	19855	12	AT
Tfg_SSR017	T	Mono	10	21255	21264	10	A
Tfg_SSR018	T	Mono	11	21767	21777	11	A
Tfg_SSR019	T	Mono	10	22526	22535	10	A
Tfg_SSR020	T	Mono	11	22556	22566	11	A
Tfg_SSR021	T	Mono	10	22578	22587	10	A
Tfg_SSR022	CT	Di	7	22932	22945	14	AG
Tfg_SSR023	A	Mono	10	23602	23611	10	A
Tfg_SSR024	ATCTTC	Hexa	4	24256	24279	24	AAGATG
Tfg_SSR025	T	Mono	14	25261	25274	14	A
Tfg_SSR026	TT	Di	7	25261	25274	14	AA
Tfg_SSR027	TA	Di	7	25959	25972	14	AT
Tfg_SSR028	A	Mono	10	26057	26066	10	A
Tfg_SSR029	A	Mono	11	26400	26410	11	A
Tfg_SSR030	A	Mono	12	26453	26464	12	A
Tfg_SSR031	AA	Di	6	26453	26464	12	AA
Tfg_SSR032	A	Mono	10	26506	26515	10	A
Tfg_SSR033	T	Mono	10	26583	26592	10	A
Tfg_SSR034	T	Mono	10	26842	26851	10	A
Tfg_SSR035	T	Mono	12	28124	28135	12	A
Tfg_SSR036	TT	Di	6	28124	28135	12	AA
Tfg_SSR037	A	Mono	10	28841	28850	10	A
Tfg_SSR038	A	Mono	11	31883	31893	11	A
Tfg_SSR039	T	Mono	10	32578	32587	10	A
Tfg_SSR040	A	Mono	15	32817	32831	15	A
Tfg_SSR041	AA	Di	7	32817	32830	14	AA
Tfg_SSR042	AAA	Tri	5	32817	32831	15	AAA
Tfg_SSR043	T	Mono	11	37274	37284	11	A
Tfg_SSR044	A	Mono	11	41884	41894	11	A
Tfg_SSR045	T	Mono	11	45451	45461	11	A
Tfg_SSR046	A	Mono	11	46687	46697	11	A
Tfg_SSR047	A	Mono	13	46893	46905	13	A
Tfg_SSR048	AA	Di	6	46893	46904	12	AA
Tfg_SSR049	T	Mono	11	47184	47194	11	A
Tfg_SSR050	T	Mono	10	52014	52023	10	A
Tfg_SSR051	A	Mono	10	59811	59820	10	A
Tfg_SSR052	A	Mono	10	68313	68322	10	A
Tfg_SSR053	TA	Di	6	69232	69243	12	AT
Tfg_SSR054	TA	Di	6	71043	71054	12	AT
Tfg_SSR055	TA	Di	6	71827	71838	12	AT
Tfg_SSR056	T	Mono	10	71953	71962	10	A
Tfg_SSR057	A	Mono	11	73469	73479	11	A
Tfg_SSR058	A	Mono	11	76153	76163	11	A
Tfg_SSR059	CCA	Tri	5	77330	77344	15	ACC
Tfg_SSR060	T	Mono	14	77432	77445	14	A
Tfg_SSR061	TT	Di	7	77432	77445	14	AA
Tfg_SSR062	T	Mono	13	77528	77540	13	A
Tfg_SSR063	TT	Di	6	77528	77539	12	AA
Tfg_SSR064	A	Mono	11	81333	81343	11	A
Tfg_SSR065	A	Mono	14	83093	83106	14	A
Tfg_SSR066	AA	Di	7	83093	83106	14	AA
Tfg_SSR067	T	Mono	10	84226	84235	10	A
Tfg_SSR068	T	Mono	10	84516	84525	10	A
Tfg_SSR069	A	Mono	11	84705	84715	11	A
Tfg_SSR070	T	Mono	10	86161	86170	10	A
Tfg_SSR071	A	Mono	11	86433	86443	11	A
Tfg_SSR072	T	Mono	11	86750	86760	11	A
Tfg_SSR073	T	Mono	13	88547	88559	13	A
Tfg_SSR074	TT	Di	6	88547	88558	12	AA
Tfg_SSR075	T	Mono	13	88654	88666	13	A
Tfg_SSR076	TT	Di	6	88654	88665	12	AA
Tfg_SSR077	A	Mono	11	93111	93121	11	A
Tfg_SSR078	T	Mono	11	97906	97916	11	A
Tfg_SSR079	A	Mono	14	99328	99341	14	A
Tfg_SSR080	AA	Di	7	99328	99341	14	AA
Tfg_SSR081	T	Mono	11	99797	99807	11	A
Tfg_SSR082	T	Mono	12	99970	99981	12	A
Tfg_SSR083	TT	Di	6	99970	99981	12	AA
Tfg_SSR084	A	Mono	15	100347	100361	15	A
Tfg_SSR085	AA	Di	7	100347	100360	14	AA
Tfg_SSR086	AAA	Tri	5	100347	100361	15	AAA
Tfg_SSR087	TA	Di	7	101910	101923	14	AT
Tfg_SSR088	T	Mono	12	102080	102091	12	A
Tfg_SSR089	TT	Di	6	102080	102091	12	AA
Tfg_SSR090	TA	Di	6	102300	102311	12	AT
Tfg_SSR091	AT	Di	6	105994	106005	12	AT
Tfg_SSR092	A	Mono	13	113023	113035	13	A
Tfg_SSR093	AA	Di	6	113023	113034	12	AA
Tfg_SSR094	AT	Di	7	113203	113216	14	AT
Tfg_SSR095	T	Mono	14	114900	114913	14	A
Tfg_SSR096	TT	Di	7	114900	114913	14	AA
Tfg_SSR097	A	Mono	11	115205	115215	11	A
Tfg_SSR098	T	Mono	11	122420	122430	11	A
Tfg_SSR099	T	Mono	12	124363	124374	12	A
Tfg_SSR100	TT	Di	6	124363	124374	12	AA
Tfg_SSR101	A	Mono	13	124376	124388	13	A
Tfg_SSR102	AA	Di	6	124376	124387	12	AA
Tfg_SSR103	ATT	Tri	6	124596	124613	18	AAT
Tfg_SSR104	ATT	Tri	6	124621	124638	18	AAT
Tfg_SSR105	ATT	Tri	6	124646	124663	18	AAT
Tfg_SSR106	A	Mono	15	125025	125039	15	A
Tfg_SSR107	AA	Di	7	125025	125038	14	AA
Tfg_SSR108	AAA	Tri	5	125025	125039	15	AAA
Colour key:	Mono	Di	Tri	Tetra	Penta	Hexa

## Sheet: Table S5
Table S5. Complete list of SSRs identified in the Trigonella gladiata chloroplast genome.
SSR ID	Repeat Unit	Repeat Type	Repeat Count	Start (bp)	End (bp)	SSR Length (bp)	Canonical Motif
Tg_SSR001	T	Mono	11	1866	1876	11	A
Tg_SSR002	A	Mono	11	3890	3900	11	A
Tg_SSR003	C	Mono	10	6415	6424	10	C
Tg_SSR004	T	Mono	11	7123	7133	11	A
Tg_SSR005	A	Mono	11	9169	9179	11	A
Tg_SSR006	A	Mono	11	9328	9338	11	A
Tg_SSR007	AT	Di	6	9585	9596	12	AT
Tg_SSR008	T	Mono	13	11092	11104	13	A
Tg_SSR009	TT	Di	6	11092	11103	12	AA
Tg_SSR010	A	Mono	12	13728	13739	12	A
Tg_SSR011	AA	Di	6	13728	13739	12	AA
Tg_SSR012	A	Mono	13	13807	13819	13	A
Tg_SSR013	AA	Di	6	13807	13818	12	AA
Tg_SSR014	T	Mono	10	14475	14484	10	A
Tg_SSR015	T	Mono	11	19318	19328	11	A
Tg_SSR016	T	Mono	10	19498	19507	10	A
Tg_SSR017	TA	Di	6	19751	19762	12	AT
Tg_SSR018	TA	Di	6	19783	19794	12	AT
Tg_SSR019	T	Mono	10	21162	21171	10	A
Tg_SSR020	T	Mono	11	21686	21696	11	A
Tg_SSR021	T	Mono	10	22475	22484	10	A
Tg_SSR022	T	Mono	11	22496	22506	11	A
Tg_SSR023	T	Mono	10	22518	22527	10	A
Tg_SSR024	A	Mono	10	23569	23578	10	A
Tg_SSR025	T	Mono	10	30598	30607	10	A
Tg_SSR026	A	Mono	10	46203	46212	10	A
Tg_SSR027	A	Mono	11	48481	48491	11	A
Tg_SSR028	T	Mono	12	48731	48742	12	A
Tg_SSR029	TT	Di	6	48731	48742	12	AA
Tg_SSR030	A	Mono	10	52065	52074	10	A
Tg_SSR031	TA	Di	6	52210	52221	12	AT
Tg_SSR032	A	Mono	13	52273	52285	13	A
Tg_SSR033	AA	Di	6	52273	52284	12	AA
Tg_SSR034	A	Mono	10	57775	57784	10	A
Tg_SSR035	T	Mono	12	58551	58562	12	A
Tg_SSR036	TT	Di	6	58551	58562	12	AA
Tg_SSR037	A	Mono	10	61871	61880	10	A
Tg_SSR038	A	Mono	13	62209	62221	13	A
Tg_SSR039	AA	Di	6	62209	62220	12	AA
Tg_SSR040	A	Mono	12	63740	63751	12	A
Tg_SSR041	AA	Di	6	63740	63751	12	AA
Tg_SSR042	T	Mono	16	63819	63834	16	A
Tg_SSR043	TT	Di	8	63819	63834	16	AA
Tg_SSR044	TTT	Tri	5	63819	63833	15	AAA
Tg_SSR045	T	Mono	11	63876	63886	11	A
Tg_SSR046	TA	Di	8	64311	64326	16	AT
Tg_SSR047	T	Mono	13	65245	65257	13	A
Tg_SSR048	TT	Di	6	65245	65256	12	AA
Tg_SSR049	T	Mono	10	65314	65323	10	A
Tg_SSR050	TA	Di	7	65476	65489	14	AT
Tg_SSR051	A	Mono	10	65693	65702	10	A
Tg_SSR052	A	Mono	10	66689	66698	10	A
Tg_SSR053	A	Mono	13	69015	69027	13	A
Tg_SSR054	AA	Di	6	69015	69026	12	AA
Tg_SSR055	TA	Di	6	70343	70354	12	AT
Tg_SSR056	TA	Di	6	71127	71138	12	AT
Tg_SSR057	A	Mono	13	72778	72790	13	A
Tg_SSR058	AA	Di	6	72778	72789	12	AA
Tg_SSR059	T	Mono	11	77401	77411	11	A
Tg_SSR060	T	Mono	11	77494	77504	11	A
Tg_SSR061	TA	Di	6	77925	77936	12	AT
Tg_SSR062	A	Mono	12	81242	81253	12	A
Tg_SSR063	AA	Di	6	81242	81253	12	AA
Tg_SSR064	T	Mono	11	82662	82672	11	A
Tg_SSR065	A	Mono	10	83028	83037	10	A
Tg_SSR066	T	Mono	10	84468	84477	10	A
Tg_SSR067	T	Mono	10	86111	86120	10	A
Tg_SSR068	A	Mono	11	86371	86381	11	A
Tg_SSR069	A	Mono	11	86384	86394	11	A
Tg_SSR070	T	Mono	11	86697	86707	11	A
Tg_SSR071	T	Mono	13	88518	88530	13	A
Tg_SSR072	TT	Di	6	88518	88529	12	AA
Tg_SSR073	T	Mono	13	88625	88637	13	A
Tg_SSR074	TT	Di	6	88625	88636	12	AA
Tg_SSR075	A	Mono	15	93080	93094	15	A
Tg_SSR076	AA	Di	7	93080	93093	14	AA
Tg_SSR077	AAA	Tri	5	93080	93094	15	AAA
Tg_SSR078	T	Mono	10	98570	98579	10	A
Tg_SSR079	A	Mono	12	99418	99429	12	A
Tg_SSR080	AA	Di	6	99418	99429	12	AA
Tg_SSR081	T	Mono	11	99639	99649	11	A
Tg_SSR082	T	Mono	12	99856	99867	12	A
Tg_SSR083	TT	Di	6	99856	99867	12	AA
Tg_SSR084	T	Mono	11	100030	100040	11	A
Tg_SSR085	A	Mono	16	102182	102197	16	A
Tg_SSR086	AA	Di	8	102182	102197	16	AA
Tg_SSR087	AAA	Tri	5	102182	102196	15	AAA
Tg_SSR088	T	Mono	15	102305	102319	15	A
Tg_SSR089	TT	Di	7	102305	102318	14	AA
Tg_SSR090	TTT	Tri	5	102305	102319	15	AAA
Tg_SSR091	T	Mono	10	105971	105980	10	A
Tg_SSR092	AT	Di	6	113124	113135	12	AT
Tg_SSR093	T	Mono	13	114768	114780	13	A
Tg_SSR094	TT	Di	6	114768	114779	12	AA
Tg_SSR095	T	Mono	10	115006	115015	10	A
Tg_SSR096	A	Mono	10	115073	115082	10	A
Tg_SSR097	TA	Di	6	117259	117270	12	AT
Tg_SSR098	T	Mono	11	118520	118530	11	A
Tg_SSR099	T	Mono	11	118921	118931	11	A
Tg_SSR100	T	Mono	12	122173	122184	12	A
Tg_SSR101	TT	Di	6	122173	122184	12	AA
Tg_SSR102	T	Mono	12	124117	124128	12	A
Tg_SSR103	TT	Di	6	124117	124128	12	AA
Tg_SSR104	A	Mono	12	124130	124141	12	A
Tg_SSR105	AA	Di	6	124130	124141	12	AA
Tg_SSR106	A	Mono	11	124601	124611	11	A
Colour key:	Mono	Di	Tri	Tetra	Penta	Hexa

## Sheet: Table S6
Table S6. Polymorphic SSR loci identified by comparative analysis across the four Trigonella chloroplast genomes.
Locus ID	Repeat Unit	Canonical Motif	Repeat Type	Polymorphism Type	Tc Repeats	Tco Repeats	Tfg Repeats	Tg Repeats	Tc Position (bp)	Tco Position (bp)	Tfg Position (bp)	Tg Position (bp)	Tc Len (bp)	Tco Len (bp)	Tfg Len (bp)	Tg Len (bp)
TrigSSR001	TA	AT	Di	Presence/Absence + Length	6	9	absent	absent	1592–1603	1825–1842	—	—	12	18	—	—
TrigSSR002	T	A	Mono	Length	10	18	10	11	1752–1761	1825–1842	1809–1818	1866–1876	10	18	10	11
TrigSSR003	T	A	Mono	Presence/Absence + Length	11	11	10	absent	4523–4533	4484–4494	4512–4521	—	11	11	10	—
TrigSSR004	C	C	Mono	Presence/Absence	10	absent	10	10	6420–6429	—	6426–6435	6415–6424	10	—	10	10
TrigSSR005	A	A	Mono	Presence/Absence	10	absent	absent	absent	8588–8597	—	—	—	10	—	—	—
TrigSSR006	A	A	Mono	Presence/Absence	11	absent	absent	absent	9889–9899	—	—	—	11	—	—	—
TrigSSR007	T	A	Mono	Presence/Absence	10	absent	absent	absent	9943–9952	—	—	—	10	—	—	—
TrigSSR008	T	A	Mono	Presence/Absence	10	absent	absent	absent	10227–10236	—	—	—	10	—	—	—
TrigSSR009	T	A	Mono	Presence/Absence + Length	13	12	absent	absent	11492–11504	11461–11472	—	—	13	12	—	—
TrigSSR010	TT	AA	Di	Presence/Absence	6	6	absent	absent	11492–11503	11461–11472	—	—	12	12	—	—
TrigSSR011	A	A	Mono	Presence/Absence + Length	14	13	absent	10	14207–14220	14187–14199	—	14475–14484	14	13	—	10
TrigSSR012	AA	AA	Di	Presence/Absence + Length	7	6	absent	absent	14207–14220	14187–14198	—	—	14	12	—	—
TrigSSR013	T	A	Mono	Length	11	11	10	10	19668–19678	19735–19745	19449–19458	19498–19507	11	11	10	10
TrigSSR014	T	A	Mono	Presence/Absence	12	12	absent	absent	19834–19845	19910–19921	—	—	12	12	—	—
TrigSSR015	TA	AT	Di	Presence/Absence + Length	7	6	6	absent	20092–20105	20131–20142	19844–19855	—	14	12	12	—
TrigSSR016	TA	AT	Di	Presence/Absence + Length	7	6	6	absent	20126–20139	20131–20142	19844–19855	—	14	12	12	—
TrigSSR017	T	A	Mono	Presence/Absence	10	absent	absent	absent	20558–20567	—	—	—	10	—	—	—
TrigSSR018	T	A	Mono	Length	11	10	11	11	21513–21523	21594–21603	21767–21777	21686–21696	11	10	11	11
TrigSSR019	T	A	Mono	Presence/Absence	11	11	11	absent	22037–22047	22118–22128	21767–21777	—	11	11	11	—
TrigSSR020	T	A	Mono	Length	11	11	10	10	22796–22806	22880–22890	22578–22587	22518–22527	11	11	10	10
TrigSSR021	T	A	Mono	Length	12	11	10	10	22816–22827	22880–22890	22578–22587	22518–22527	12	11	10	10
TrigSSR022	TT	AA	Di	Presence/Absence + Length	6	absent	7	absent	22816–22827	—	22932–22945	—	12	—	14	—
TrigSSR023	T	A	Mono	Presence/Absence	10	absent	absent	10	46054–46063	—	—	46203–46212	10	—	—	10
TrigSSR024	T	A	Mono	Presence/Absence + Length	11	absent	absent	10	46070–46080	—	—	46203–46212	11	—	—	10
TrigSSR025	T	A	Mono	Presence/Absence + Length	12	10	absent	absent	49035–49046	49022–49031	—	—	12	10	—	—
TrigSSR026	TT	AA	Di	Presence/Absence	6	absent	absent	absent	49035–49046	—	—	—	12	—	—	—
TrigSSR027	A	A	Mono	Presence/Absence + Length	12	10	absent	10	57901–57912	57940–57949	—	57775–57784	12	10	—	10
TrigSSR028	AA	AA	Di	Presence/Absence	6	absent	absent	absent	57901–57912	—	—	—	12	—	—	—
TrigSSR029	T	A	Mono	Presence/Absence + Length	13	13	absent	12	58688–58700	58716–58728	—	58551–58562	13	13	—	12
TrigSSR030	TT	AA	Di	Presence/Absence	6	6	absent	6	58688–58699	58716–58727	—	58551–58562	12	12	—	12
TrigSSR031	A	A	Mono	Presence/Absence + Length	14	15	absent	11	64149–64162	64243–64257	—	63876–63886	14	15	—	11
TrigSSR032	AA	AA	Di	Presence/Absence + Length	7	7	absent	8	64149–64162	64243–64256	—	64311–64326	14	14	—	16
TrigSSR033	T	A	Mono	Presence/Absence + Length	16	15	absent	absent	64230–64245	64243–64257	—	—	16	15	—	—
TrigSSR034	TT	AA	Di	Presence/Absence + Length	8	7	absent	8	64230–64245	64243–64256	—	64311–64326	16	14	—	16
TrigSSR035	TTT	AAA	Tri	Presence/Absence	5	5	absent	absent	64230–64244	64243–64257	—	—	15	15	—	—
TrigSSR036	T	A	Mono	Presence/Absence + Length	15	11	absent	absent	64287–64301	64300–64310	—	—	15	11	—	—
TrigSSR037	TT	AA	Di	Presence/Absence + Length	7	7	absent	8	64287–64300	64243–64256	—	64311–64326	14	14	—	16
TrigSSR038	TTT	AAA	Tri	Presence/Absence	5	5	absent	absent	64287–64301	64243–64257	—	—	15	15	—	—
TrigSSR039	T	A	Mono	Presence/Absence	11	11	absent	absent	64344–64354	64300–64310	—	—	11	11	—	—
TrigSSR040	T	A	Mono	Presence/Absence + Length	11	10	absent	absent	64685–64695	64608–64617	—	—	11	10	—	—
TrigSSR041	TA	AT	Di	Presence/Absence	6	6	absent	absent	64780–64791	64754–64765	—	—	12	12	—	—
TrigSSR042	AT	AT	Di	Presence/Absence	6	6	absent	absent	64795–64806	64754–64765	—	—	12	12	—	—
TrigSSR043	T	A	Mono	Presence/Absence + Length	10	absent	absent	13	65076–65085	—	—	65245–65257	10	—	—	13
TrigSSR044	T	A	Mono	Presence/Absence + Length	11	12	absent	10	65887–65897	65711–65722	—	65693–65702	11	12	—	10
TrigSSR045	TA	AT	Di	Presence/Absence + Length	7	6	absent	absent	65967–65980	65962–65973	—	—	14	12	—	—
TrigSSR046	A	A	Mono	Presence/Absence	10	absent	absent	absent	67162–67171	—	—	—	10	—	—	—
TrigSSR047	T	A	Mono	Presence/Absence + Length	13	10	absent	13	69195–69207	69265–69274	—	69015–69027	13	10	—	13
TrigSSR048	TT	AA	Di	Presence/Absence	6	absent	6	6	69195–69206	—	69232–69243	69015–69026	12	—	12	12
TrigSSR049	A	A	Mono	Presence/Absence + Length	10	14	absent	absent	69524–69533	69591–69604	—	—	10	14	—	—
TrigSSR050	TA	AT	Di	Presence/Absence	6	absent	6	absent	71620–71631	—	71827–71838	—	12	—	12	—
TrigSSR051	A	A	Mono	Presence/Absence + Length	16	14	11	absent	73355–73370	73471–73484	73469–73479	—	16	14	11	—
TrigSSR052	AA	AA	Di	Presence/Absence + Length	8	7	absent	absent	73355–73370	73471–73484	—	—	16	14	—	—
TrigSSR053	AAA	AAA	Tri	Presence/Absence	5	absent	absent	absent	73355–73369	—	—	—	15	—	—	—
TrigSSR054	A	A	Mono	Presence/Absence	10	absent	absent	absent	74486–74495	—	—	—	10	—	—	—
TrigSSR055	A	A	Mono	Presence/Absence	11	absent	absent	absent	76969–76979	—	—	—	11	—	—	—
TrigSSR056	A	A	Mono	Length	11	11	13	11	77731–77741	77507–77517	77528–77540	77494–77504	11	11	13	11
TrigSSR057	T	A	Mono	Presence/Absence	13	absent	absent	absent	78305–78317	—	—	—	13	—	—	—
TrigSSR058	TT	AA	Di	Presence/Absence + Length	6	8	absent	absent	78305–78316	78046–78061	—	—	12	16	—	—
TrigSSR059	T	A	Mono	Presence/Absence	12	absent	absent	absent	78400–78411	—	—	—	12	—	—	—
TrigSSR060	TT	AA	Di	Presence/Absence	6	absent	absent	absent	78400–78411	—	—	—	12	—	—	—
TrigSSR061	T	A	Mono	Presence/Absence	10	absent	absent	absent	78774–78783	—	—	—	10	—	—	—
TrigSSR062	A	A	Mono	Presence/Absence	12	absent	absent	absent	82042–82053	—	—	—	12	—	—	—
TrigSSR063	AA	AA	Di	Presence/Absence	6	absent	absent	absent	82042–82053	—	—	—	12	—	—	—
TrigSSR064	A	A	Mono	Presence/Absence	10	absent	absent	absent	83771–83780	—	—	—	10	—	—	—
TrigSSR065	T	A	Mono	Presence/Absence + Length	10	absent	11	absent	84886–84895	—	84705–84715	—	10	—	11	—
TrigSSR066	A	A	Mono	Presence/Absence	12	absent	absent	absent	85061–85072	—	—	—	12	—	—	—
TrigSSR067	AA	AA	Di	Presence/Absence	6	absent	absent	absent	85061–85072	—	—	—	12	—	—	—
TrigSSR068	A	A	Mono	Presence/Absence	11	absent	absent	absent	85090–85100	—	—	—	11	—	—	—
TrigSSR069	T	A	Mono	Length	10	11	11	11	86664–86673	86801–86811	86750–86760	86697–86707	10	11	11	11
TrigSSR070	A	A	Mono	Length	12	11	11	11	86926–86937	86801–86811	86750–86760	86697–86707	12	11	11	11
TrigSSR071	AA	AA	Di	Presence/Absence	6	absent	absent	absent	86926–86937	—	—	—	12	—	—	—
TrigSSR072	T	A	Mono	Presence/Absence	11	absent	absent	absent	87241–87251	—	—	—	11	—	—	—
TrigSSR073	T	A	Mono	Presence/Absence	13	absent	absent	absent	89038–89050	—	—	—	13	—	—	—
TrigSSR074	TT	AA	Di	Presence/Absence	6	absent	absent	absent	89038–89049	—	—	—	12	—	—	—
TrigSSR075	T	A	Mono	Presence/Absence	13	absent	absent	absent	89145–89157	—	—	—	13	—	—	—
TrigSSR076	TT	AA	Di	Presence/Absence	6	absent	absent	absent	89145–89156	—	—	—	12	—	—	—
TrigSSR077	A	A	Mono	Presence/Absence	10	absent	absent	absent	93596–93605	—	—	—	10	—	—	—
TrigSSR078	T	A	Mono	Presence/Absence + Length	14	11	11	absent	98129–98142	97865–97875	97906–97916	—	14	11	11	—
TrigSSR079	TT	AA	Di	Presence/Absence	7	absent	absent	absent	98129–98142	—	—	—	14	—	—	—
TrigSSR080	T	A	Mono	Presence/Absence + Length	10	absent	14	12	99175–99184	—	99328–99341	99418–99429	10	—	14	12
TrigSSR081	A	A	Mono	Length	10	11	11	12	99757–99766	100013–100023	99797–99807	99856–99867	10	11	11	12
TrigSSR082	T	A	Mono	Length	10	11	15	11	100274–100283	100013–100023	100347–100361	100030–100040	10	11	15	11
TrigSSR083	T	A	Mono	Presence/Absence + Length	10	12	15	absent	100473–100482	100569–100580	100347–100361	—	10	12	15	—
TrigSSR084	A	A	Mono	Presence/Absence + Length	11	13	absent	absent	100858–100868	101051–101063	—	—	11	13	—	—
TrigSSR085	TA	AT	Di	Presence/Absence + Length	8	6	absent	absent	101214–101229	101051–101062	—	—	16	12	—	—
TrigSSR086	TA	AT	Di	Length	7	7	6	7	102422–102435	102372–102385	102300–102311	102305–102318	14	14	12	14
TrigSSR087	T	A	Mono	Presence/Absence + Length	10	10	absent	15	102592–102601	102390–102399	—	102305–102319	10	10	—	15
TrigSSR088	A	A	Mono	Presence/Absence + Length	12	11	absent	absent	103241–103252	103062–103072	—	—	12	11	—	—
TrigSSR089	AA	AA	Di	Presence/Absence	6	absent	absent	absent	103241–103252	—	—	—	12	—	—	—
TrigSSR090	A	A	Mono	Presence/Absence	11	absent	absent	absent	113536–113546	—	—	—	11	—	—	—
TrigSSR091	AT	AT	Di	Presence/Absence	8	absent	absent	absent	113717–113732	—	—	—	16	—	—	—
TrigSSR092	T	A	Mono	Presence/Absence + Length	13	10	11	absent	115383–115395	115164–115173	115205–115215	—	13	10	11	—
TrigSSR093	TT	AA	Di	Presence/Absence	6	absent	absent	absent	115383–115394	—	—	—	12	—	—	—
TrigSSR094	T	A	Mono	Presence/Absence	10	absent	absent	absent	115621–115630	—	—	—	10	—	—	—
TrigSSR095	A	A	Mono	Presence/Absence	11	absent	absent	absent	115688–115698	—	—	—	11	—	—	—
TrigSSR096	T	A	Mono	Presence/Absence	13	absent	absent	absent	119288–119300	—	—	—	13	—	—	—
TrigSSR097	TT	AA	Di	Presence/Absence	6	absent	absent	absent	119288–119299	—	—	—	12	—	—	—
TrigSSR098	T	A	Mono	Presence/Absence	11	absent	absent	absent	122724–122734	—	—	—	11	—	—	—
TrigSSR099	T	A	Mono	Length	10	11	13	11	124667–124676	124860–124870	124376–124388	124601–124611	10	11	13	11
TrigSSR100	A	A	Mono	Presence/Absence + Length	13	absent	15	absent	125210–125222	—	125025–125039	—	13	—	15	—
TrigSSR101	AA	AA	Di	Presence/Absence + Length	6	absent	7	absent	125210–125221	—	125025–125038	—	12	—	14	—

## Sheet: Table S7
Table S7 Primer pairs designed for the 101 polymorphic SSR loci in Trigonella chloroplast genomes.
Locus ID	Canonical Motif	Repeat Type	Forward Primer (5'→3')	Fwd Position	Fwd GC (%)	Fwd Tm (°C)	Reverse Primer (5'→3')	Rev Position	Rev GC (%)	Rev Tm (°C)	Expected Product Sizes	Polymorphism Type
TrigSSR001	AT	Di	CTATGGATCTTTCGGATTGG	1572	45	49.7	CCTTTTATTCACGATCGGAT	1654	40	47.7	Tc:103bp; Tco:109bp	Presence/Absence + Length
TrigSSR002	A	Mono	GGTTGGATACAAACAAGAAG	1732	40	47.7	CCGAGTACTCTACCATTGAG	1882	50	51.8	Tc:171bp; Tco:179bp; Tfg:171bp; Tg:172bp	Length
TrigSSR003	A	Mono	CCCGGGCAACCCATTATAAT	4414	50	51.8	CCGGTGTCAACCAATATGAA	4607	45	49.7	Tc:214bp; Tco:214bp; Tfg:213bp	Presence/Absence + Length
TrigSSR004	C	Mono	GCGGATAATCCCAATTTACG	6294	45	49.7	GGCGAGGCTATCAAATATGT	6430	45	49.7	Tc:157bp; Tfg:157bp; Tg:157bp	Presence/Absence
TrigSSR005	A	Mono	CTGGAAGTGGGATGAAAGGT	8534	50	51.8	CGAACCCCTTTACAAAAGAG	8657	45	49.7	Tc:144bp	Presence/Absence
TrigSSR006	A	Mono	GGAGTGACGTCAGAACTAGA	9815	50	51.8	GATTTCTATATGAATTTCGA	9912	25	41.5	Tc:118bp	Presence/Absence
TrigSSR007	A	Mono	GGAGTGACGTCAGAACTAGA	9815	50	51.8	CGTCGAGATTGAAGGAATCG	10072	50	51.8	Tc:278bp	Presence/Absence
TrigSSR008	A	Mono	GGCATGGCATCCTATCCTAT	10204	50	51.8	GGTATGAATACTGGGAATAG	10280	40	47.7	Tc:97bp	Presence/Absence
TrigSSR009	A	Mono	CGTCGAGAACCCTTTCAATC	11382	50	51.8	CGGTTGACAAGGTTGAAGCT	11578	50	51.8	Tc:217bp; Tco:216bp	Presence/Absence + Length
TrigSSR010	AA	Di	CGTCGAGAACCCTTTCAATC	11382	50	51.8	CGGTTGACAAGGTTGAAGCT	11578	50	51.8	Tc:217bp; Tco:217bp	Presence/Absence
TrigSSR011	A	Mono	CTTCACATAGAATTGAACAG	14167	35	45.6	CGTAGCTCGCCAGTAAGAAA	14256	50	51.8	Tc:110bp; Tco:109bp; Tg:106bp	Presence/Absence + Length
TrigSSR012	AA	Di	CTTCACATAGAATTGAACAG	14167	35	45.6	CGTAGCTCGCCAGTAAGAAA	14256	50	51.8	Tc:110bp; Tco:108bp	Presence/Absence + Length
TrigSSR013	A	Mono	GATCCGGGGTTTTCTTCTTC	19648	50	51.8	CCAAAAAGGAGGGGAAGAGA	19723	50	51.8	Tc:96bp; Tco:96bp; Tfg:95bp; Tg:95bp	Length
TrigSSR014	A	Mono	CTTCCCCTCCTTTTTGGTAG	19726	50	51.8	CTATTTGAATTACATTCCTT	19872	25	41.5	Tc:167bp; Tco:167bp	Presence/Absence
TrigSSR015	AT	Di	CTACAATGCGTGTGCGCATT	20036	50	51.8	GGATACGTATGTATCCTCGA	20230	45	49.7	Tc:215bp; Tco:213bp; Tfg:213bp	Presence/Absence + Length
TrigSSR016	AT	Di	CTACAATGCGTGTGCGCATT	20036	50	51.8	CCCATAATGGAAGCCGTTTC	20260	50	51.8	Tc:245bp; Tco:243bp; Tfg:243bp	Presence/Absence + Length
TrigSSR017	A	Mono	GGCGTCTAGTGGACAAAAGA	20511	50	51.8	CGTAAGCCTACCGTTGATTC	20637	50	51.8	Tc:147bp	Presence/Absence
TrigSSR018	A	Mono	GTTTGCTTGGAATGGTGATC	21409	45	49.7	CCACAAAACTGGAGGAAGAG	21638	50	51.8	Tc:250bp; Tco:249bp; Tfg:250bp; Tg:250bp	Length
TrigSSR019	A	Mono	GCTTGTGACAAAGAAGATAC	21914	40	47.7	CTAGGATCCTTGACGAACGT	22105	50	51.8	Tc:212bp; Tco:212bp; Tfg:212bp	Presence/Absence
TrigSSR020	A	Mono	GACGCATGTTCCATAACCTG	22741	50	51.8	GGTTCAACGAGGGTATTCAG	22879	50	51.8	Tc:159bp; Tco:159bp; Tfg:158bp; Tg:158bp	Length
TrigSSR021	A	Mono	GACGCATGTTCCATAACCTG	22741	50	51.8	GGTTCAACGAGGGTATTCAG	22879	50	51.8	Tc:159bp; Tco:158bp; Tfg:157bp; Tg:157bp	Length
TrigSSR022	AA	Di	GACGCATGTTCCATAACCTG	22741	50	51.8	GGTTCAACGAGGGTATTCAG	22879	50	51.8	Tc:159bp; Tfg:161bp	Presence/Absence + Length
TrigSSR023	A	Mono	CGATCGCCTCGAAAGAACAA	46018	50	51.8	CTTATATAGAAATTATGGAA	46079	20	39.5	Tc:82bp; Tg:82bp	Presence/Absence
TrigSSR024	A	Mono	CGATCGCCTCGAAAGAACAA	46018	50	51.8	TACTTATATAGAAATTATGG	46081	20	39.5	Tc:84bp; Tg:83bp	Presence/Absence + Length
TrigSSR025	A	Mono	GCTTTATGGAGTTGAGCATA	49007	40	47.7	CTAGCATTTTCTGCTGCAGA	49059	45	49.7	Tc:73bp; Tco:71bp	Presence/Absence + Length
TrigSSR026	AA	Di	GCTTTATGGAGTTGAGCATA	49007	40	47.7	CTAGCATTTTCTGCTGCAGA	49059	45	49.7	Tc:73bp	Presence/Absence
TrigSSR027	A	Mono	ACCAGAACCACGATGATTTC	57881	45	49.7	CAGCAGTTCTTACTCAGGGA	57935	50	51.8	Tc:75bp; Tco:73bp; Tg:73bp	Presence/Absence + Length
TrigSSR028	AA	Di	ACCAGAACCACGATGATTTC	57881	45	49.7	CAGCAGTTCTTACTCAGGGA	57935	50	51.8	Tc:75bp	Presence/Absence
TrigSSR029	A	Mono	CTCAACGGTTTGTGTAGCCA	58659	50	51.8	GATGGCAATTAGGGTTGCTG	58810	50	51.8	Tc:172bp; Tco:172bp; Tg:171bp	Presence/Absence + Length
TrigSSR030	AA	Di	CTCAACGGTTTGTGTAGCCA	58659	50	51.8	GATGGCAATTAGGGTTGCTG	58810	50	51.8	Tc:172bp; Tco:172bp; Tg:172bp	Presence/Absence
TrigSSR031	A	Mono	CAACCTCAATAGGATTGTCG	64120	45	49.7	GCGAGTCGATCACTAGAACT	64257	50	51.8	Tc:158bp; Tco:159bp; Tg:155bp	Presence/Absence + Length
TrigSSR032	AA	Di	CAACCTCAATAGGATTGTCG	64120	45	49.7	GCGAGTCGATCACTAGAACT	64257	50	51.8	Tc:158bp; Tco:158bp; Tg:160bp	Presence/Absence + Length
TrigSSR033	A	Mono	CAACCTCAATAGGATTGTCG	64120	45	49.7	GCGAGTCGATCACTAGAACT	64257	50	51.8	Tc:158bp; Tco:157bp	Presence/Absence + Length
TrigSSR034	AA	Di	CAACCTCAATAGGATTGTCG	64120	45	49.7	GCGAGTCGATCACTAGAACT	64257	50	51.8	Tc:158bp; Tco:156bp; Tg:158bp	Presence/Absence + Length
TrigSSR035	AAA	Tri	CAACCTCAATAGGATTGTCG	64120	45	49.7	GCGAGTCGATCACTAGAACT	64257	50	51.8	Tc:158bp; Tco:158bp	Presence/Absence
TrigSSR036	A	Mono	GTTCTAGTGATCGACTCGCT	64258	50	51.8	GCGAGTCGATCACTAGAACT	64314	50	51.8	Tc:77bp; Tco:73bp	Presence/Absence + Length
TrigSSR037	AA	Di	GTTCTAGTGATCGACTCGCT	64258	50	51.8	GCGAGTCGATCACTAGAACT	64314	50	51.8	Tc:77bp; Tco:77bp; Tg:79bp	Presence/Absence + Length
TrigSSR038	AAA	Tri	GTTCTAGTGATCGACTCGCT	64258	50	51.8	GCGAGTCGATCACTAGAACT	64314	50	51.8	Tc:77bp; Tco:77bp	Presence/Absence
TrigSSR039	A	Mono	GTTCTAGTGATCGACTCGCT	64315	50	51.8	GACGCGTGAATAGATTAACC	64449	45	49.7	Tc:155bp; Tco:155bp	Presence/Absence
TrigSSR040	A	Mono	GGGGACAAACTCCTACGAAA	64552	50	51.8	GTGTCACCCTTAGGAGGTAA	64824	50	51.8	Tc:293bp; Tco:292bp	Presence/Absence + Length
TrigSSR041	AT	Di	CCGAAAATCCCATTTCTTAT	64632	35	45.6	GTGTCACCCTTAGGAGGTAA	64824	50	51.8	Tc:213bp; Tco:213bp	Presence/Absence
TrigSSR042	AT	Di	GCCATATAATGGTATATGTA	64728	30	43.6	GTGTCACCCTTAGGAGGTAA	64824	50	51.8	Tc:117bp; Tco:117bp	Presence/Absence
TrigSSR043	A	Mono	TTGGCCATGAACCTCCTTTG	65055	50	51.8	CCCTTCGAATCTGAAAATCG	65102	45	49.7	Tc:68bp; Tg:71bp	Presence/Absence + Length
TrigSSR044	A	Mono	GGGGGAAGTCCGAATTCAAA	65833	50	51.8	ATATAAAAATATTACTCTAT	65898	10	35.4	Tc:86bp; Tco:87bp; Tg:85bp	Presence/Absence + Length
TrigSSR045	AT	Di	GGGGGAAGTCCGAATTCAAA	65833	50	51.8	CAAGAACGAAGAATATACAA	66045	30	43.6	Tc:233bp; Tco:231bp	Presence/Absence + Length
TrigSSR046	A	Mono	GGTTAGAGTGGGCATAAGGA	67055	50	51.8	GGATGGGTAGATGTCACAGA	67273	50	51.8	Tc:239bp	Presence/Absence
TrigSSR047	A	Mono	GAACCGAACCTTTTTGATAC	69109	40	47.7	GACAAACAAAAAAGAGCGGG	69245	45	49.7	Tc:157bp; Tco:154bp; Tg:157bp	Presence/Absence + Length
TrigSSR048	AA	Di	GAACCGAACCTTTTTGATAC	69109	40	47.7	GACAAACAAAAAAGAGCGGG	69245	45	49.7	Tc:157bp; Tfg:157bp; Tg:157bp	Presence/Absence
TrigSSR049	A	Mono	CGACATAATCATATGGTTCG	69487	40	47.7	CCGTAGAACTAGTCAGTCAT	69578	45	49.7	Tc:112bp; Tco:116bp	Presence/Absence + Length
TrigSSR050	AT	Di	GCACCAGGGCAAAAAGACTA	71513	50	51.8	GGCTAGGCTCTATTACTTGT	71675	45	49.7	Tc:183bp; Tfg:183bp	Presence/Absence
TrigSSR051	A	Mono	CTTTACTCTTGTGTGTTCTA	73285	35	45.6	CAGTTCCATGGTTTCTTTCC	73410	45	49.7	Tc:146bp; Tco:144bp; Tfg:141bp	Presence/Absence + Length
TrigSSR052	AA	Di	CTTTACTCTTGTGTGTTCTA	73285	35	45.6	CAGTTCCATGGTTTCTTTCC	73410	45	49.7	Tc:146bp; Tco:144bp	Presence/Absence + Length
TrigSSR053	AAA	Tri	CTTTACTCTTGTGTGTTCTA	73285	35	45.6	CAGTTCCATGGTTTCTTTCC	73410	45	49.7	Tc:146bp	Presence/Absence
TrigSSR054	A	Mono	CTCATCGAGATCATCAGAAC	74390	45	49.7	GACAAATACAATGACAGTGA	74505	35	45.6	Tc:136bp	Presence/Absence
TrigSSR055	A	Mono	CTAGGTTTTCTGACTGGACA	76849	45	49.7	CTTCCGTCCCAGATCATATC	77035	50	51.8	Tc:207bp	Presence/Absence
TrigSSR056	A	Mono	GAGTATAATAAATAAAAATG	77647	15	37.4	CTTGAATAAAGGGCAGAGTC	77845	45	49.7	Tc:219bp; Tco:219bp; Tfg:221bp; Tg:219bp	Length
TrigSSR057	A	Mono	CCACCACCAATACCTAGATC	78209	50	51.8	CGACAGAGAAAGAGAATAGA	78380	40	47.7	Tc:192bp	Presence/Absence
TrigSSR058	AA	Di	CCACCACCAATACCTAGATC	78209	50	51.8	CGACAGAGAAAGAGAATAGA	78380	40	47.7	Tc:192bp; Tco:196bp	Presence/Absence + Length
TrigSSR059	A	Mono	TCTATTCTCTTTCTCTGTCG	78380	40	47.7	CAGGATTACGTCCTGGATCA	78510	50	51.8	Tc:151bp	Presence/Absence
TrigSSR060	AA	Di	TCTATTCTCTTTCTCTGTCG	78380	40	47.7	CAGGATTACGTCCTGGATCA	78510	50	51.8	Tc:151bp	Presence/Absence
TrigSSR061	A	Mono	GGAGGGCTCGAAAAAAAGAC	78705	50	51.8	GCTGGACTCTGGTTGGATAA	78890	50	51.8	Tc:206bp	Presence/Absence
TrigSSR062	A	Mono	CTGCACGAATGGTTACCATG	81992	50	51.8	CATTTACGTACGATCGGTGC	82133	50	51.8	Tc:162bp	Presence/Absence
TrigSSR063	AA	Di	CTGCACGAATGGTTACCATG	81992	50	51.8	CATTTACGTACGATCGGTGC	82133	50	51.8	Tc:162bp	Presence/Absence
TrigSSR064	A	Mono	CGGAAGAAGGCGAATCACTA	83707	50	51.8	GTGGACTTTTGTTGCTGCTC	83785	50	51.8	Tc:99bp	Presence/Absence
TrigSSR065	A	Mono	CTCGTTTGGTCAATCATTGA	84820	40	47.7	CTACGTTTACGACATGTGAT	84897	40	47.7	Tc:98bp; Tfg:99bp	Presence/Absence + Length
TrigSSR066	A	Mono	GAGCATCCAATAAGAATATC	84982	35	45.6	GCGACAAAGTATATGTGGCT	85175	45	49.7	Tc:214bp	Presence/Absence
TrigSSR067	AA	Di	GAGCATCCAATAAGAATATC	84982	35	45.6	GCGACAAAGTATATGTGGCT	85175	45	49.7	Tc:214bp	Presence/Absence
TrigSSR068	A	Mono	GAGCATCCAATAAGAATATC	84982	35	45.6	GAGGGGCATCATTGACTAGT	85227	50	51.8	Tc:266bp	Presence/Absence
TrigSSR069	A	Mono	TGCAGCCCGTGTTACTGAAT	86637	50	51.8	GCAGCAAGCAGAGGAAAACA	86692	50	51.8	Tc:76bp; Tco:77bp; Tfg:77bp; Tg:77bp	Length
TrigSSR070	A	Mono	CCAGCTTCCATCATCTCTTC	86851	50	51.8	GAGAAGGTTCCATCGGAACA	86985	50	51.8	Tc:155bp; Tco:154bp; Tfg:154bp; Tg:154bp	Length
TrigSSR071	AA	Di	CCAGCTTCCATCATCTCTTC	86851	50	51.8	GAGAAGGTTCCATCGGAACA	86985	50	51.8	Tc:155bp	Presence/Absence
TrigSSR072	A	Mono	GAATGCGCTTTTAGGAAGCA	87117	45	49.7	CACGGTCAAGGCAACATAAC	87265	50	51.8	Tc:169bp	Presence/Absence
TrigSSR073	A	Mono	GTAGTTGCGATCCATTGGAC	88982	50	51.8	ATCTTGATACCACCCGGAAC	89054	50	51.8	Tc:93bp	Presence/Absence
TrigSSR074	AA	Di	GTAGTTGCGATCCATTGGAC	88982	50	51.8	ATCTTGATACCACCCGGAAC	89054	50	51.8	Tc:93bp	Presence/Absence
TrigSSR075	A	Mono	CATCTCTCCGGGAAAATGGA	89098	50	51.8	GCGGATTGGTCCGATTAGAA	89161	50	51.8	Tc:84bp	Presence/Absence
TrigSSR076	AA	Di	CATCTCTCCGGGAAAATGGA	89098	50	51.8	GCGGATTGGTCCGATTAGAA	89161	50	51.8	Tc:84bp	Presence/Absence
TrigSSR077	A	Mono	GCGATAGATAGACTTCGGCA	93535	50	51.8	GGGAATTGGTCTATGGTCAA	93690	45	49.7	Tc:176bp	Presence/Absence
TrigSSR078	A	Mono	GGACAGCACATGTTGTGTTC	98108	50	51.8	GGTGCTTTCATTTTTTTGCC	98176	40	47.7	Tc:89bp; Tco:86bp; Tfg:86bp	Presence/Absence + Length
TrigSSR079	AA	Di	GGACAGCACATGTTGTGTTC	98108	50	51.8	GGTGCTTTCATTTTTTTGCC	98176	40	47.7	Tc:89bp	Presence/Absence
TrigSSR080	A	Mono	GTTGGGGAAGGTGTTGAAGA	99059	50	51.8	CATTGACCAAACATCCACTG	99303	45	49.7	Tc:265bp; Tfg:269bp; Tg:267bp	Presence/Absence + Length
TrigSSR081	A	Mono	GTTTTATAGCTGGGTTCTTC	99621	40	47.7	GGACAGCAAGATGGGAACAA	99795	50	51.8	Tc:195bp; Tco:196bp; Tfg:196bp; Tg:197bp	Length
TrigSSR082	A	Mono	GTGGACGCTATGGAATTGAC	100167	50	51.8	GATCAGACTACAATCAGCAG	100410	45	49.7	Tc:264bp; Tco:265bp; Tfg:269bp; Tg:265bp	Length
TrigSSR083	A	Mono	GACCCGAAATGGAAATCCTT	100447	45	49.7	CGGTAAGCCAAAGTGACTAA	100537	45	49.7	Tc:111bp; Tco:113bp; Tfg:116bp	Presence/Absence + Length
TrigSSR084	A	Mono	GAAGATCTTTTATCCATACC	100838	35	45.6	GGTAAAGGTTCGAACGAAGA	100904	45	49.7	Tc:87bp; Tco:89bp	Presence/Absence + Length
TrigSSR085	AT	Di	GAACCCCTGTACTGTAACTG	101178	50	51.8	CGCTAAAGTGCAGACCCATA	101240	50	51.8	Tc:83bp; Tco:79bp	Presence/Absence + Length
TrigSSR086	AT	Di	CTCGCTAGGTAAATCCTATT	102362	40	47.7	GGGGCTCCATTTGAGTCAAT	102506	50	51.8	Tc:165bp; Tco:165bp; Tfg:163bp; Tg:165bp	Length
TrigSSR087	A	Mono	GTTCAAATCCGATAAGGGGC	102572	50	51.8	CCTTCAAATAGGAATACTAC	102617	35	45.6	Tc:66bp; Tco:66bp; Tg:71bp	Presence/Absence + Length
TrigSSR088	A	Mono	CCACGCAGAAGGGATTATTC	103111	50	51.8	CGAAGTCATGATTTAATGGA	103261	35	45.6	Tc:171bp; Tco:170bp	Presence/Absence + Length
TrigSSR089	AA	Di	CCACGCAGAAGGGATTATTC	103111	50	51.8	CGAAGTCATGATTTAATGGA	103261	35	45.6	Tc:171bp	Presence/Absence
TrigSSR090	A	Mono	CACGTGAGCTGTTATTAGCA	113439	45	49.7	GCGGATCGGATATAGTAGAG	113552	50	51.8	Tc:134bp	Presence/Absence
TrigSSR091	AT	Di	GACTGATGAGGACAACAAAC	113677	45	49.7	GAAGATCACAGGGCGTTTTG	113850	50	51.8	Tc:194bp	Presence/Absence
TrigSSR092	A	Mono	CCGATCCCGATAAGAAAGGA	115359	50	51.8	GCTTAGGAATCAACAACGCG	115408	50	51.8	Tc:70bp; Tco:67bp; Tfg:68bp	Presence/Absence + Length
TrigSSR093	AA	Di	CCGATCCCGATAAGAAAGGA	115359	50	51.8	GCTTAGGAATCAACAACGCG	115408	50	51.8	Tc:70bp	Presence/Absence
TrigSSR094	A	Mono	TTCACCTTCAGCAAGCGTAG	115600	50	51.8	CCGATCTCAGTCTTAGGAGA	115667	50	51.8	Tc:88bp	Presence/Absence
TrigSSR095	A	Mono	CTCCTAAGACTGAGATCGGT	115668	50	51.8	CAGAGATGGTGCGATTTGAT	115701	45	49.7	Tc:54bp	Presence/Absence
TrigSSR096	A	Mono	CTGCGCTCCAAAAAGAATGT	119234	45	49.7	CAATTAGATATCCCGCTACG	119301	45	49.7	Tc:88bp	Presence/Absence
TrigSSR097	AA	Di	CTGCGCTCCAAAAAGAATGT	119234	45	49.7	CAATTAGATATCCCGCTACG	119301	45	49.7	Tc:88bp	Presence/Absence
TrigSSR098	A	Mono	GGCAGGAGTCATTGGTTCAA	122575	50	51.8	CGTAACAAGTTGGTGCAGCA	122751	50	51.8	Tc:197bp	Presence/Absence
TrigSSR099	A	Mono	GCGTGATACGTCCCAGATTT	124588	50	51.8	GGTTGGGTGGTACCAAGAAA	124780	50	51.8	Tc:213bp; Tco:214bp; Tfg:216bp; Tg:214bp	Length
TrigSSR100	A	Mono	GTGGGCGAATTTTGCCCATT	125068	50	51.8	ATGGCGCAACCCAATCCTTA	125223	50	51.8	Tc:176bp; Tfg:178bp	Presence/Absence + Length
TrigSSR101	AA	Di	GTGGGCGAATTTTGCCCATT	125068	50	51.8	TGGCGCAACCCAATCCTTAT	125222	50	51.8	Tc:175bp; Tfg:177bp	Presence/Absence + Length

## Sheet: Table S8
Supplementary Table S8. Relative Synonymous Codon Usage (RSCU) in four Trigonella chloroplast genomes
Amino Acid	Codon	Codon Ending	T. caerulea	T. corniculata	T. foenum-graecum	T. gladiata	Combined RSCU
Ala	GCT	AT	1.9069	1.8999	1.8898	1.8901	1.8966
	GCA	AT	1.1525	1.1485	1.1496	1.1518	1.1506
	GCC	GC	0.5169	0.5381	0.5386	0.5414	0.5337
	GCG	GC	0.4238	0.4135	0.422	0.4167	0.4191
Arg	AGA	AT	1.7684	1.7294	1.8134	1.7361	1.7633
	CGA	AT	1.363	1.4075	1.3309	1.3831	1.3699
	CGT	AT	1.3318	1.4171	1.2879	1.3975	1.3562
	AGG	GC	0.7973	0.6918	0.7925	0.7107	0.7501
	CGG	GC	0.3875	0.3699	0.4178	0.3911	0.3922
	CGC	GC	0.3519	0.3843	0.3575	0.3816	0.3682
Asn	AAT	AT	1.571	1.5697	1.5692	1.5849	1.5735
	AAC	GC	0.429	0.4303	0.4308	0.4151	0.4265
Asp	GAT	AT	1.6139	1.6126	1.6367	1.6152	1.6203
	GAC	GC	0.3861	0.3874	0.3633	0.3848	0.3797
Cys	TGT	AT	1.4982	1.5447	1.4812	1.5223	1.5107
	TGC	GC	0.5018	0.4553	0.5188	0.4777	0.4893
Gln	CAA	AT	1.6	1.6127	1.5753	1.6124	1.5995
	CAG	GC	0.4	0.3873	0.4247	0.3876	0.4005
Glu	GAA	AT	1.5074	1.549	1.4929	1.5432	1.5217
	GAG	GC	0.4926	0.451	0.5071	0.4568	0.4783
Gly	GGA	AT	1.6292	1.645	1.6836	1.6494	1.6521
	GGT	AT	1.4476	1.4709	1.4159	1.4582	1.4476
	GGG	GC	0.5754	0.5358	0.5629	0.5445	0.555
	GGC	GC	0.3478	0.3483	0.3377	0.3479	0.3453
His	CAT	AT	1.5847	1.5754	1.5883	1.572	1.5803
	CAC	GC	0.4153	0.4246	0.4117	0.428	0.4197
Ile	ATT	AT	1.507	1.5374	1.516	1.5286	1.5219
	ATA	AT	0.9963	0.979	0.9819	0.98	0.9844
	ATC	GC	0.4967	0.4835	0.5021	0.4915	0.4937
Leu	TTA	AT	2.0682	2.1143	2.0605	2.1259	2.091
	TTG	GC	1.2494	1.2363	1.2526	1.225	1.2413
	CTT	AT	1.2165	1.198	1.1898	1.1969	1.2004
	CTA	AT	0.8118	0.8063	0.8335	0.809	0.8155
	CTG	GC	0.3224	0.3404	0.3143	0.3318	0.3268
	CTC	GC	0.3318	0.3046	0.3492	0.3114	0.325
Lys	AAA	AT	1.5789	1.5831	1.5513	1.5694	1.5703
	AAG	GC	0.4211	0.4169	0.4487	0.4306	0.4297
Met	ATG	GC	1	1	1	1	1
Phe	TTT	AT	1.4055	1.4345	1.39	1.4432	1.4173
	TTC	GC	0.5945	0.5655	0.61	0.5568	0.5827
Pro	CCT	AT	1.6221	1.6264	1.6114	1.6336	1.6231
	CCA	AT	1.2748	1.2703	1.2696	1.2759	1.2726
	CCC	GC	0.6619	0.6681	0.6592	0.6711	0.6649
	CCG	GC	0.4413	0.4352	0.4598	0.4194	0.4394
Ser	TCT	AT	1.8066	1.7867	1.7987	1.7865	1.7951
	AGT	AT	1.2824	1.3058	1.1918	1.2959	1.2664
	TCA	AT	1.2132	1.1837	1.2076	1.1824	1.1976
	TCC	GC	0.8538	0.8952	0.98	0.8932	0.907
	TCG	GC	0.511	0.4957	0.5121	0.5015	0.5055
	AGC	GC	0.333	0.3329	0.3098	0.3405	0.3284
Thr	ACT	AT	1.6919	1.6882	1.6955	1.6984	1.6935
	ACA	AT	1.2523	1.2401	1.2642	1.2424	1.2501
	ACC	GC	0.6694	0.6703	0.6453	0.6786	0.6655
	ACG	GC	0.3863	0.4014	0.3951	0.3806	0.3909
Trp	TGG	GC	1	1	1	1	1
Tyr	TAT	AT	1.6574	1.6492	1.6467	1.6527	1.6515
	TAC	GC	0.3426	0.3508	0.3533	0.3473	0.3485
Val	GTT	AT	1.5482	1.5355	1.5283	1.5365	1.5371
	GTA	AT	1.4988	1.5387	1.4861	1.5429	1.5158
	GTG	GC	0.5274	0.5183	0.5546	0.5219	0.531
	GTC	GC	0.4256	0.4075	0.431	0.3987	0.4161
